# Supplementary material for: Brevetoxin Dynamics and Bioavailability from Floc Following PAC-Modified Clay Treatment of Karenia brevis Blooms
Source: Toxins (Basel). 2025 Nov 13;17(11):560. doi: 10.3390/toxins17110560 (PMC12656167; doi:10.3390/toxins17110560)
Supplement: Supplementary file 1 [file toxins-17-00560-s001.zip]

Archive with 1 entries (1 files):
- toxins-3936226-supplementary.pdf
